# Supplementary material for: Systematic Identification of Placental Epigenetic Signatures for the Noninvasive Prenatal Detection of Edwards Syndrome
Source: PLoS One. 2010 Nov 30;5(11):e15069. doi: 10.1371/journal.pone.0015069 (PMC2994810; doi:10.1371/journal.pone.0015069)
Supplement: Table S1 — PCR primer sequences of the Epityper assays and bisulfite sequencing. (XLS) [file pone.0015069.s006.xls]

## Sheet: Table S1
	Table S1. PCR primer sequences of the Epityper assays and bisulfite sequencing
	Locus ID	Epityper assay ID	Genomic locations (Assay)	Forward primer sequences (5' to 3')	Reverse primer sequences (5' to 3')	Amplicon size (bp)
	MAT.18.0067	MAT.18.0067.1	chr18:21182171-21182565	AGGAAGAGAGTTTTGGTTTTTTTATGATTTAAGTGTGA	CAGTAATACGACTCACTATAGGGAGAAGGCTTCCTATCAACTACTTAAACAACTCCCA	395
	MAT.18.0067	MAT.18.0067.3	chr18:21182939-21183331	AGGAAGAGAGGGGGAAATTTAGATTTAGGGTTTGA	CAGTAATACGACTCACTATAGGGAGAAGGCTATTCACTCCAAAAACAAATAAACCA	393
	MAT.18.0067	MAT.18.0067.4	chr18:21183295-21183691	AGGAAGAGAGTATTTGGATTTTTTAGGTTTTGGGT	CAGTAATACGACTCACTATAGGGAGAAGGCTCAACATCCTCTTCCTCCTAACTACC	397
	MAT.18.0069	MAT.18.0069.1	chr18:72226774-72227119	AGGAAGAGAGTTTAGAAATTTAGAGAGGTTAGGTGGG	CAGTAATACGACTCACTATAGGGAGAAGGCTCAAACAACCCACCTACAAAAAATAAC	346
	MAT.18.0069	MAT.18.0069.5	chr18:72228673-72229092	AGGAAGAGAGTTTAGGGGGATGTATGAGGAGTT	CAGTAATACGACTCACTATAGGGAGAAGGCTCCAATACCTCTACCCAAAAATAACC	420
	MAT.18.0070	MAT.18.0070.1	chr18:75199349-75199737	AGGAAGAGAGTGAGAATATGTGAGGAAAGTTTTTGA	CAGTAATACGACTCACTATAGGGAGAAGGCTTAAAAAACACCCCCTCTACCTTAAC	389
	MAT.18.0070	MAT.18.0070.2	chr18:75199565-75199915	AGGAAGAGAGTTGAAGTTGGTATAGTTTTGATTTTTGA	CAGTAATACGACTCACTATAGGGAGAAGGCTAACCATCCTTCTTAATAACTTCCCC	351
	MAT.18.0070	MAT.18.0070.3	chr18:75201049-75201496	AGGAAGAGAGTGGTTTTTTTTAGTGTTTAAGATTTGTG	CAGTAATACGACTCACTATAGGGAGAAGGCTCCAAAATTCATAACAAAACCCATCT	448
	MAT.18.0071	MAT.18.0071.1	chr18:27485473-27485875	AGGAAGAGAGTTTGAAGTTTTAGTTATTGGGGAGG	CAGTAATACGACTCACTATAGGGAGAAGGCTACTACTCAATCCTTCCTAACCATCC	403
	MAT.18.0071	MAT.18.0071.3	chr18:27486289-27486672	AGGAAGAGAGTTAGGTTTTTGATTTGGTGATTATGA	CAGTAATACGACTCACTATAGGGAGAAGGCTAATAACCCTTTCACAATTCCTCACT	384
	MAT.18.0071	MAT.18.0071.4	chr18:27487302-27487698	AGGAAGAGAGGTGGTGGTTTATGTTTGTTTTTTAGTAGT	CAGTAATACGACTCACTATAGGGAGAAGGCTAAAACCCAATTCTAATAACACCTCTCT	397
	MAT.18.0073	MAT.18.0073.1	chr18:59789200-59789576	AGGAAGAGAGGGGGATGAGTAGATTGTTTAGAGTT	CAGTAATACGACTCACTATAGGGAGAAGGCTCTAAAACCTCTCCATTCCAAAAAAC	377
	MAT.18.0074	MAT.18.0074.1	chr18:75579998-75580427	AGGAAGAGAGTTTTTTAAGTTAGGAGTAGGGGTGG	CAGTAATACGACTCACTATAGGGAGAAGGCTAAATAAAAAACCTCAAATTCATCCC	430
	MAT.18.0081	MAT.18.0081.1	chr18:75590129-75590425	AGGAAGAGAGGGATTGTTGAGTTGTGTATTTGGA	CAGTAATACGACTCACTATAGGGAGAAGGCTAAATCACCCCTTATCATAACCATAAA	297
	MAT.18.0081	MAT.18.0081.2	chr18:75589510-75589941	AGGAAGAGAGGGATTTTATTTTGAGGGTGAATGAT	CAGTAATACGACTCACTATAGGGAGAAGGCTCAAACAACTCTTCACCAAACATCTA	432
	MAT.18.0081	MAT.18.0081.3	chr18:75589856-75590155	AGGAAGAGAGTTGATTTTTTTTATGTGGGATTTATG	CAGTAATACGACTCACTATAGGGAGAAGGCTACCTCCAAATACACAACTCAACAAT	300
	MAT.18.0083	MAT.18.0083.1	chr18:75614643-75615009	AGGAAGAGAGTTATAAGAGGAAGTTGAATGAAGAGGA	CAGTAATACGACTCACTATAGGGAGAAGGCTCAACACACCTAAACCTTTAACACCT	367
	MAT.18.0085	MAT.18.0085.1	chr18:7615501-7615744	AGGAAGAGAGTATGATTTTTTGAATGAAAAGGTTGG	CAGTAATACGACTCACTATAGGGAGAAGGCTCCTAACCAACATAACAAAACCCAAT	244
	MAT.18.0085	MAT.18.0085.2	chr18:7614556-7614914	AGGAAGAGAGTTATTGTAGTTTTGATTTTTTGGGTTTAA	CAGTAATACGACTCACTATAGGGAGAAGGCTAAACTCACTACACCTACACCAAACTTACT	359
	MAT.18.0085	MAT.18.0085.3	chr18:7614853-7615232	AGGAAGAGAGTGTGTAGAGTTTTTAGAATAGTGTTGGG	CAGTAATACGACTCACTATAGGGAGAAGGCTCCTATCAAAAAACAAAAAAAACAAATTC	380
	MAT.18.0087	MAT.18.0087.1	chr18:45435440-45435819	AGGAAGAGAGTGGGGTATTTTGAGTGTTTTTAATG	CAGTAATACGACTCACTATAGGGAGAAGGCTATCCTCAAAACCCAACAACTACTCT	380
	MAT.18.0087	MAT.18.0087.2	chr18:45435797-45436243	AGGAAGAGAGAGTAGTTGTTGGGTTTTGAGGATTT	CAGTAATACGACTCACTATAGGGAGAAGGCTTCACTACCAAAAAAATAAATCCAACTATC	447
	MAT.18.0087	MAT.18.0087.3	chr18:45436041-45436309	AGGAAGAGAGTAGTTAGGATAGTGGGAAAGGGGT	CAGTAATACGACTCACTATAGGGAGAAGGCTCACCCAAATAACCATCCAAATATAAA	269
	MAT.18.0090	MAT.18.0090.1	chr18:7360799-7361094	AGGAAGAGAGTTTGTAAGGGAAGAAGTAGAATGTTG	CAGTAATACGACTCACTATAGGGAGAAGGCTAAAAATCATACACAAACAAAAAACC	296
	MAT.18.0090	MAT.18.0090.2	chr18:7361459-7361775	AGGAAGAGAGTATTTAGGAGGTTTTTGGGTAGTTG	CAGTAATACGACTCACTATAGGGAGAAGGCTCCTAACACCACCCTAAAAATAAAAC	317
	MAT.18.0091	MAT.18.0091.1	chr18:72971126-72971555	AGGAAGAGAGAGGAAATTTGTGTGGGATATTTTTG	CAGTAATACGACTCACTATAGGGAGAAGGCTTAACTTTTAATCCTCCTCCAAATTCTTTA	430
	MAT.18.0091	MAT.18.0091.2	chr18:72971528-72971817	AGGAAGAGAGAAAGAATTTGGAGGAGGATTAAAAGTTAA	CAGTAATACGACTCACTATAGGGAGAAGGCTCTCCAAAAATATCACAATTCTACCCA	290
	MAT.18.0094	MAT.18.0094.1	chr18:10022533-10022724	AGGAAGAGAGGGTTATTTGGGGGTAGTAGG	CAGTAATACGACTCACTATAGGGAGAAGGCTAAACTCAAAACTAAAACAAACACTC	192
	MAT.18.0094	MAT.18.0094.2	chr18:10022727-10023041	AGGAAGAGAGTGAAAGATTGTAGAGTTTTGGGTTTA	CAGTAATACGACTCACTATAGGGAGAAGGCTAAAATTCATTTCTCTTTTTCTTAAACTTT	315
	MAT.18.0094	MAT.18.0094.3	chr18:10023117-10023501	AGGAAGAGAGTTGTGTTTTGTTTTAAGGGATTGAG	CAGTAATACGACTCACTATAGGGAGAAGGCTCCCACACATACAAATACACACACAC	385
	MAT.18.0095	MAT.18.0095.1	chr18:27244692-27244974	AGGAAGAGAGTGAGTTTTTTTTGATGGTTTTTTAG	CAGTAATACGACTCACTATAGGGAGAAGGCTTAACCTTCCCACATTTACACAAACT	283
	MAT.18.0095	MAT.18.0095.2	chr18:27244901-27245346	AGGAAGAGAGTTTGTTTGTAGTTTTTTTGGTTAGTTTT	CAGTAATACGACTCACTATAGGGAGAAGGCTTCCCATAATAAAACTCCTCTTCCTT	446
	MAT.18.0096	MAT.18.0096.1	chr18:72292138-72292361	AGGAAGAGAGTTTTTAGTTTTGGTTTATGAATTAATTTT	CAGTAATACGACTCACTATAGGGAGAAGGCTAACCCCTCCTAAAAAATACCCTATC	224
	MAT.18.0096	MAT.18.0096.3	chr18:72292847-72293275	AGGAAGAGAGAGGTTTATAGTTTTTAGATTGGGGTTT	CAGTAATACGACTCACTATAGGGAGAAGGCTAAACTTTATCATTCTCCTTCACTCTACCT	429
	MAT.18.0097	MAT.18.0097.1	chr18:75542384-75542773	AGGAAGAGAGTGTGGAGGTAGATTTTAATGTTGGT	CAGTAATACGACTCACTATAGGGAGAAGGCTAAACCTCCTAAAACCAAAAAAACAC	390
	MAT.18.0097	MAT.18.0097.2	chr18:75542839-75543260	AGGAAGAGAGTTGTTTGGAATTTGAGGTGGTTT	CAGTAATACGACTCACTATAGGGAGAAGGCTTCCACAAAAATACAACAAACATTTTAAAA	422
	MAT.18.0098	MAT.18.0098.1	chr18:54075676-54076098	AGGAAGAGAGTATGGTTTAAGGTTAGGGGAAATTG	CAGTAATACGACTCACTATAGGGAGAAGGCTTCCTCAAACTAACAATCACATAAAATTC	423
	MAT.18.0098	MAT.18.0098.2	chr18:54076639-54077085	AGGAAGAGAGTTGATGTGGAAGATAAAGGGATTTATATA	CAGTAATACGACTCACTATAGGGAGAAGGCTAACAACTACTACCTAAACTTAACACCCCT	447
	MAT.18.0098	MAT.18.0098.3	chr18:54076378-54076667	AGGAAGAGAGAATGGTTAAGTGTTTTGTTTTGGTTT	CAGTAATACGACTCACTATAGGGAGAAGGCTTATATAAATCCCTTTATCTTCCACATCAA	290
	MAT.18.0101	MAT.18.0101.1	chr18:75137843-75138228	AGGAAGAGAGAATTATGAGTTTGAATGTGTGGTTTG	CAGTAATACGACTCACTATAGGGAGAAGGCTATCATTTTATCCATTCAAAAATAAACACA	386
	MAT.18.0101	MAT.18.0101.2	chr18:75137509-75137865	AGGAAGAGAGTTTGAGGTTTATTTTTTATGTTGATTTGT	CAGTAATACGACTCACTATAGGGAGAAGGCTACCACACATTCAAACTCATAATTCC	357
	MAT.18.0102	MAT.18.0102.1	chr18:44403565-44403827	AGGAAGAGAGGTGGAGAATATTTGTGTGGTGTGATAT	CAGTAATACGACTCACTATAGGGAGAAGGCTCAACTAACCCTAACCTTCCTAAAAATAAA	263
	TAS.18.0675	TAS.18.0675.1	chr18:19035779-19036213	AGGAAGAGAGGAGAGATTGAGGTAGTTAGGGTTGG	CAGTAATACGACTCACTATAGGGAGAAGGCTCAAAAAAAATAAATTTACCAAAATAACCC	435
	TAS.18.0675	TAS.18.0675.2	chr18:19036564-19036776	AGGAAGAGAGTGGGGTTTTATTGTGTTAGTTAGGA	CAGTAATACGACTCACTATAGGGAGAAGGCTAAAAAAAACAAACATTTACACAACCTC	213
	TAS.18.0689	TAS.18.0689.1	chr18:19366727-19367158	AGGAAGAGAGTTTATTTAGGGGATTTATGATGGTGT	CAGTAATACGACTCACTATAGGGAGAAGGCTAAAATAATAAAAAACCCCTCATTTTCTT	432
	TAS.18.0689	TAS.18.0689.2	chr18:19367361-19367738	AGGAAGAGAGTTTAGTATTTTGGGAGGTTAAGGTTG	CAGTAATACGACTCACTATAGGGAGAAGGCTACTCCCAATAAAACCATAACCAAAT	378
	TAS.18.0841	TAS.18.0841.3	chr18:27486636-27487020	AGGAAGAGAGGTATGATTTTTAAAGGGTTTAGGGGT	CAGTAATACGACTCACTATAGGGAGAAGGCTCACACTTCAATTCATAATCACCAAA	385
	TAS.18.1426	TAS.18.1426.2	chr18:54206716-54207138	AGGAAGAGAGGGAAATTTTTTTTGATGGAGAGTTG	CAGTAATACGACTCACTATAGGGAGAAGGCTCCACCTACCATAACAAATCACAAA	423
	TAS.18.1426	TAS.18.1426.3	chr18:54207219-54207510	AGGAAGAGAGTTGAGGGTGGTTATTTTTTAGTGTG	CAGTAATACGACTCACTATAGGGAGAAGGCTCAAAACCAACATCAATCCTAAAATC	292
	TAS.18.1426	TAS.18.1426.4	chr18:54207430-54207757	AGGAAGAGAGGGTGTTTTTTATTTGAGGTAGGATTG	CAGTAATACGACTCACTATAGGGAGAAGGCTTCTTACAAAACCATCCCTAAAACCT	328
	TAS.18.1887	TAS.18.1887.1	chr18:72227205-72227564	AGGAAGAGAGAGGTGAGAAGTTTTATTTTTGAGGTTT	CAGTAATACGACTCACTATAGGGAGAAGGCTAACAAATCCCCACTCTACACAATTA	360
	TAS.18.1887	TAS.18.1887.2	chr18:72227538-72227984	AGGAAGAGAGGATGGGTTTTGGTTTTAGGGTAGTA	CAGTAATACGACTCACTATAGGGAGAAGGCTAAACCTCAAAAATAAAACTTCTCACCT	447
	TAS.18.1887	TAS.18.1887.3	chr18:72227960-72228363	AGGAAGAGAGGGGTTTGTGTTGGTGTATTTGTAAG	CAGTAATACGACTCACTATAGGGAGAAGGCTTACTACCCTAAAACCAAAACCCATC	404
	TAS.18.2311	TAS.18.2311.2	chr18:75588041-75588313	AGGAAGAGAGGGGTTGGTGAGAATTTTGATTTT	CAGTAATACGACTCACTATAGGGAGAAGGCTTCCCACCTACATTTAACTAAAACACC	273
	TAS.18.2311	TAS.18.2311.3	chr18:75588126-75588575	AGGAAGAGAGTTTTTTTTGAGATTTTAGAGGTGGG	CAGTAATACGACTCACTATAGGGAGAAGGCTAATTCAAAACTTCCCAAACCTTATC	450
	TAS.18.2311	TAS.18.2311.5	chr18:75588769-75589025	AGGAAGAGAGAGTGTTTTTTGGTTTTATTTTTTGGTT	CAGTAATACGACTCACTATAGGGAGAAGGCTAAAAAACCAATCTTCTATTTCAAAAATCT	257
	TAS.18.2336	TAS.18.2336.1	chr18:75690944-75691373	AGGAAGAGAGTGTATTTGGAGATTTTGTGTTTTTGT	CAGTAATACGACTCACTATAGGGAGAAGGCTTCCCTTACAAACATATTTCCTACCA	430
	TAS.18.2336	TAS.18.2336.2	chr18:75692783-75693058	AGGAAGAGAGGGAGGAGAGTTTTTTTTAGGATGTG	CAGTAATACGACTCACTATAGGGAGAAGGCTAAAACCACAAACACCTACTCTACCC	276
	b-actin	b-actin	chr7:5536377-5536732	AGGAAGAGAGTTTATTTTGYGATTTTTATTGGTAAGAGTT	CAGTAATACGACTCACTATAGGGAGAAGGCTAACACAAAACCTCRCCTTTACC	356
	PCR annealing temperature for all assays was 60℃.
	Genomic locations are defined according to the human genome in the UCSC Genome Browser (March 2006 assembly, hg18).
