# Supplementary material for: Systematic Identification of Placental Epigenetic Signatures for the Noninvasive Prenatal Detection of Edwards Syndrome
Source: PLoS One. 2010 Nov 30;5(11):e15069. doi: 10.1371/journal.pone.0015069 (PMC2994810; doi:10.1371/journal.pone.0015069)
Supplement: Table S2 — Sequences of PCR primers and hydrolysis probes for qPCR and digital PCR assays. (XLS) [file pone.0015069.s007.xls]

## Sheet: Table S2
	Table S2. Sequences of PCR primers and hydrolysis probes for qPCR and digital PCR assays.
	Locus name	Chromosome	Oligo	Primer sequence (5' to 3')
	VAPA-APCDD1	18	forward primer	5'-AGGCCTGCGCAGGTGG-3'
	(intergenic region)		reverse primer	5'-CACTCGCTGAGCGTCCCC-3'
			probe	5'-(FAM)-CGCCCCGCACAGCGCTCG-(BHQ1)-3'
	ZFY	Y	forward primer	5'-CAAGTGCTGGACTCAGATGTAACTG-3'
			reverse primer	5'-TGAAGTAATGTCAGAAGCTAAAACATCA-3'
			probe	5'-(VIC/FAM)-TCTTTACCACACTGCAC-(MGBNFQ)-3'
	β-actin	7	forward primer	5'-CCCCCATCTCCGGAGGC-3'
			reverse primer	5'-GTCTGGGCCGCAGCGG-3'
			probe	5'-(VIC)-AGGGGCTTCTCCCGCGC-(MGBNFQ)-3'
	FAM, 6-carboxyfluorescein fluorescent reporter. BHQ1, black-hole quencher 1. VIC, a fluorescent reporter.
	VIC/FAM, VIC for digital PCR and FAM for qPCR. MGB, minor-groove binding non-fluorescent quencher.
