# Supplementary material for: Systematic Identification of Placental Epigenetic Signatures for the Noninvasive Prenatal Detection of Edwards Syndrome
Source: PLoS One. 2010 Nov 30;5(11):e15069. doi: 10.1371/journal.pone.0015069 (PMC2994810; doi:10.1371/journal.pone.0015069)
Supplement: Table S3 — Reaction conditions for qPCR and digital PCR assays. (XLS) [file pone.0015069.s008.xls]

## Sheet: Table S3
	Table S3. Reaction conditions for qPCR and digital PCR assays.
	Conventional qPCR assays
		VAPA-APCDD1
			Final concentration		Thermal profile:
		Water	variable		50°C	2 min
		TaqMan universal master mix	1X		95°C	10 min
		Forward primer	1500nM		95°C	15s	40 cycles
		Reverse primer	1500nM		60°C	1 min
		Probe (FAM)	250nM
		DNA template	variable
		Total	50 µL
		ZFY
			Final concentration		Thermal profile:
		Water	variable		50°C	2 min
		TaqMan universal master mix	1X		95°C	10 min
		Forward primer	300nM		95°C	15s	40 cycles
		Reverse primer	300nM		60°C	1 min
		Probe (FAM)	100nM
		DNA template	variable
		Total	50 µL
		β-actin
			Final concentration		Thermal profile:
		Water	variable		50°C	2 min
		TaqMan universal master mix	1X		95°C	10 min
		Forward primer	300nM		95°C	15s	40 cycles
		Reverse primer	300nM		60°C	1 min
		Probe (VIC)	100nM
		DNA template	variable
		Total	50 µL
	Digital PCR assays
		VAPA-APCDD1 / ZFY (Duplex PCR)
			Final concentration		Thermal profile:
		Water	variable		50°C	2 min
		TaqMan universal master mix	1X		95°C	10 min
		Forward primer, VAPA-APCDD1	1500nM		95°C	15s	50 cycles
		Reverse primer, VAPA-APCDD1	1500nM		60°C	1 min
		Probe (FAM), VAPA-APCDD1	250nM
		Forward primer, ZFY	300nM		Total number of reactions : 384
		Reverse primer, ZFY	300nM		Threshold: automatic
		Probe (VIC), ZFY	100nM		Baseline: automatic
		DNA template	variable
		Total	5 µL
		β-actin
			Final concentration		Thermal profile:
		Water	variable		50°C	2 min
		TaqMan universal master mix	1X		95°C	10 min
		Forward primer	900nM		95°C	15s	50 cycles
		Reverse primer	900nM		60°C	1 min
		Probe (VIC)	250nM
		DNA	variable		Total number of reactions : 96
		Total	5 µL		Threshold: automatic
					Baseline: automatic
