# Supplementary material for: Systematic Identification of Placental Epigenetic Signatures for the Noninvasive Prenatal Detection of Edwards Syndrome
Source: PLoS One. 2010 Nov 30;5(11):e15069. doi: 10.1371/journal.pone.0015069 (PMC2994810; doi:10.1371/journal.pone.0015069)
Supplement: Table S4 — Hypermethylated regions (68 loci) in the placenta identified by the TAS algorithm. (XLS) [file pone.0015069.s009.xls]

## Sheet:  Table S4
	Locus ID	Chr	Start	End	Median signal of 5 placentas (log)	Median signal of 5 maternal blood cell samples (log)	Signal log ratio of placenta to maternal blood cells	Analyzed by Epityper
	TAS.18.0675	18	19035725	19036654	1.41676	0.872623	0.54414	Yes
	TAS.18.0841	18	27486040	27487378	1.98828	0.935199	1.05308	Yes
	TAS.18.1887	18	72227405	72228513	1.43212	0.701399	0.730722	Yes
	TAS.18.0689	18	19366692	19367798	1.59496	0.932436	0.66252	Yes
	TAS.18.1426	18	54206447	54207599	1.55987	0.783185	0.776681	Yes
	TAS.18.2311	18	75587713	75589075	6.11848	4.44222	1.67626	Yes
	TAS.18.2336	18	75691060	75693161	3.41926	2.11608	1.30318	Yes
	TAS.18.0742	18	21182598	21183549	1.21046	0.474918	0.735547
	TAS.18.1755	18	70321437	70322704	1.58656	0.895799	0.690765
	TAS.18.0028	18	698177	699489	3.54781	2.50818	1.03963
	TAS.18.0060	18	2651354	2651859	1.42894	1.00484	0.424096
	TAS.18.0061	18	2658532	2658912	1.71971	1.1187	0.601011
	TAS.18.0072	18	2905829	2906392	1.21568	0.811245	0.404434
	TAS.18.0075	18	2950220	2951328	1.12067	0.694767	0.425904
	TAS.18.0084	18	3204843	3205327	1.74288	1.24263	0.500246
	TAS.18.0120	18	4568371	4568705	1.11857	0.636138	0.482434
	TAS.18.0141	18	5626011	5626520	1.53375	1.00074	0.533015
	TAS.18.0188	18	6994666	6995323	2.28031	1.60569	0.674622
	TAS.18.0320	18	9804992	9806300	9.01244	6.16179	2.85065
	TAS.18.0327	18	9909579	9910271	1.46556	1.02478	0.440783
	TAS.18.0336	18	10035228	10036392	1.3826	0.964319	0.418279
	TAS.18.0418	18	11980656	11981554	2.12744	1.63766	0.489778
	TAS.18.0538	18	13487524	13490375	9.20718	7.13504	2.07214
	TAS.18.0553	18	13698666	13699398	1.73257	1.23683	0.495749
	TAS.18.0600	18	16934558	16934824	1.08136	0.62978	0.451583
	TAS.18.0765	18	22142210	22142520	1.96114	0.970013	0.991128
	TAS.18.0829	18	27244851	27245959	1.41347	0.956358	0.457116
	TAS.18.0847	18	27720327	27720658	1.51935	0.933437	0.585913
	TAS.18.0861	18	28103905	28104858	1.21095	0.765515	0.44544
	TAS.18.0869	18	28224981	28225573	1.02992	0.554207	0.475711
	TAS.18.1136	18	44002074	44002619	1.37948	0.926994	0.452486
	TAS.18.1152	18	44403746	44404773	1.60577	1.10654	0.499231
	TAS.18.1160	18	44502900	44503550	1.71722	1.07415	0.64307
	TAS.18.1174	18	44650004	44651714	1.43399	0.930412	0.503581
	TAS.18.1202	18	45084772	45085686	1.51935	1.10992	0.409425
	TAS.18.1218	18	45435367	45435925	1.0813	0.576448	0.504855
	TAS.18.1224	18	45592289	45593230	1.42894	0.944494	0.484443
	TAS.18.1467	18	54907865	54908502	2.71886	2.11965	0.599206
	TAS.18.1478	18	55306582	55306822	1.65592	1.16789	0.488026
	TAS.18.1574	18	58816348	58816655	1.52682	1.05585	0.470971
	TAS.18.1576	18	58883397	58883948	2.12111	1.55986	0.561258
	TAS.18.1611	18	59789410	59790275	1.34706	0.826866	0.520196
	TAS.18.1677	18	66320053	66320647	1.51874	0.723557	0.795188
	TAS.18.1703	18	69067857	69068479	1.846	0.846321	0.999678
	TAS.18.1778	18	70761902	70762696	1.68757	1.24749	0.440083
	TAS.18.1794	18	70908614	70909009	1.96857	1.10791	0.860661
	TAS.18.1899	18	72292505	72293104	0.976101	0.564715	0.411386
	TAS.18.1918	18	72427235	72428364	5.79534	2.91513	2.88022
	TAS.18.1952	18	72780320	72781726	4.47359	2.27019	2.2034
	TAS.18.2012	18	73709860	73711311	1.8399	1.25336	0.586542
	TAS.18.2069	18	74365176	74366349	1.60253	1.04317	0.559364
	TAS.18.2178	18	75005812	75007882	6.7101	2.71887	3.99124
	TAS.18.2186	18	75099118	75100290	1.32794	0.900305	0.427637
	TAS.18.2193	18	75160768	75161645	1.944	1.4029	0.541097
	TAS.18.2200	18	75188049	75189337	1.44966	0.980255	0.469406
	TAS.18.2203	18	75199738	75201214	4.46202	2.28038	2.18164
	TAS.18.2204	18	75201937	75202816	2.23588	1.46315	0.772731
	TAS.18.2205	18	75206410	75208395	2.08739	1.33592	0.751468
	TAS.18.2210	18	75224407	75224892	12.2876	8.67452	3.61311
	TAS.18.2211	18	75226616	75226976	5.61812	4.99139	0.626733
	TAS.18.2222	18	75266961	75268123	1.5999	1.02316	0.576743
	TAS.18.2224	18	75270701	75272496	1.82074	1.41407	0.406672
	TAS.18.2306	18	75573896	75577269	1.87863	1.33832	0.540316
	TAS.18.2308	18	75578840	75581703	2.68489	1.41893	1.26596
	TAS.18.2310	18	75586544	75586751	1.31478	0.841061	0.473722
	TAS.18.2312	18	75589393	75591065	1.34	0.859796	0.480208
	TAS.18.2317	18	75612322	75617496	2.2263	1.41164	0.814656
	TAS.18.2354	18	75775786	75777309	2.80375	1.99728	0.806475
