# Supplementary material for: Systematic Identification of Placental Epigenetic Signatures for the Noninvasive Prenatal Detection of Edwards Syndrome
Source: PLoS One. 2010 Nov 30;5(11):e15069. doi: 10.1371/journal.pone.0015069 (PMC2994810; doi:10.1371/journal.pone.0015069)
Supplement: Table S5 — Hypermethylated regions (110 loci) in the placenta identified by the MAT algorithm. (XLS) [file pone.0015069.s010.xls]

## Sheet: Table S5
	Locus ID	Chr	Start	End	MAT P-value	Analyzed by Epityper
	MAT.18.0067	18	21181970	21183936	1.24738e-36	Yes
	MAT.18.0069	18	72226945	72228900	2.66073e-29	Yes
	MAT.18.0071	18	27485628	27487511	6.1235e-26	Yes
	MAT.18.0090	18	7360625	7361926	1.26474e-09	Yes
	MAT.18.0091	18	72971053	72972347	4.06443e-09	Yes
	MAT.18.0094	18	10022563	10023955	9.35406e-11	Yes
	MAT.18.0096	18	72292238	72293387	4.37522e-09	Yes
	MAT.18.0097	18	75542484	75543900	2.09894e-10	Yes
	MAT.18.0098	18	54075774	54077141	1.59221e-10	Yes
	MAT.18.0070	18	75199542	75201601	2.99916e-29	Yes
	MAT.18.0073	18	59789377	59790633	3.63078e-11	Yes
	MAT.18.0074	18	75579432	75582090	3.37287e-17	Yes
	MAT.18.0081	18	75589375	75591012	8.22243e-15	Yes
	MAT.18.0083	18	75613672	75615203	9.46237e-11	Yes
	MAT.18.0085	18	7614484	7615728	1.55955e-08	Yes
	MAT.18.0087	18	45434883	45436312	1.34276e-10	Yes
	MAT.18.0095	18	27244690	27246325	5.00035e-12	Yes
	MAT.18.0101	18	75137431	75138826	9.61612e-11	Yes
	MAT.18.0102	18	44403655	44404868	2.63027e-09	Yes
	MAT.18.0099	18	12870408	12871520	4.98884e-08
	MAT.18.0092	18	10275049	10276458	9.2683e-10
	MAT.18.0066	18	66319473	66321034	2.04644e-33
	MAT.18.0068	18	508736	509956	1.02094e-16
	MAT.18.0072	18	54206035	54207876	6.30957e-19
	MAT.18.0075	18	28224533	28226066	6.98232e-13
	MAT.18.0076	18	14093608	14095194	8.10961e-17
	MAT.18.0077	18	65829634	65831103	5.12861e-11
	MAT.18.0078	18	72427420	72428751	2.85759e-14
	MAT.18.0079	18	19366385	19367902	3.83707e-15
	MAT.18.0080	18	70321134	70322651	2.18273e-12
	MAT.18.0082	18	37796178	37797513	3.82825e-10
	MAT.18.0084	18	2949808	2951676	6.47143e-14
	MAT.18.0086	18	75188065	75189500	3.99025e-11
	MAT.18.0088	18	71552545	71554010	2.33884e-10
	MAT.18.0089	18	75085649	75087012	1e-09
	MAT.18.0093	18	6960952	6962382	2.51189e-11
	MAT.18.0100	18	66019452	66020639	4.09261e-07
	MAT.18.0103	18	2650942	2652246	2.38781e-07
	MAT.18.0104	18	27595262	27596557	1.8239e-10
	MAT.18.0105	18	17594263	17595378	6.59174e-09
	MAT.18.0107	18	8242238	8243564	4.79733e-10
	MAT.18.0109	18	65868930	65869910	5.76766e-07
	MAT.18.0110	18	19035699	19036899	2.12814e-08
	MAT.18.0111	18	44502488	44503667	9.44061e-07
	MAT.18.0113	18	45591989	45593352	1.52405e-10
	MAT.18.0114	18	5625599	5626700	2.74157e-07
	MAT.18.0115	18	27338267	27339729	3.17687e-07
	MAT.18.0116	18	72780129	72781716	3.71535e-08
	MAT.18.0117	18	75266899	75268134	5.40754e-09
	MAT.18.0118	18	74928809	74930029	4.97737e-09
	MAT.18.0119	18	75005527	75006674	2.5704e-07
	MAT.18.0120	18	7774858	7776039	3.77572e-07
	MAT.18.0121	18	70480507	70481757	3.6141e-08
	MAT.18.0123	18	9939135	9940425	5.28445e-08
	MAT.18.0124	18	37852115	37853323	6.54636e-08
	MAT.18.0125	18	75573866	75575250	3.78443e-08
	MAT.18.0126	18	57964475	57965639	2.1677e-07
	MAT.18.0128	18	12993979	12995458	1.02094e-09
	MAT.18.0131	18	75160431	75161583	1.05439e-07
	MAT.18.0133	18	43028932	43030242	6.38263e-07
	MAT.18.0134	18	53256137	53257357	7.43019e-07
	MAT.18.0136	18	13566950	13567921	2.94442e-07
	MAT.18.0137	18	75171971	75173347	1.45881e-07
	MAT.18.0138	18	55332265	55333154	3.49945e-07
	MAT.18.0139	18	72952521	72953584	5.54626e-07
	MAT.18.0141	18	9227586	9228879	1.19399e-07
	MAT.18.0143	18	75545536	75546715	6.9024e-07
	MAT.18.0146	18	72766595	72767947	1.61808e-09
	MAT.18.0147	18	46812000	46813202	6.66807e-07
	MAT.18.0148	18	75576216	75577436	4.93174e-08
	MAT.18.0151	18	75006852	75008166	1.94984e-07
	MAT.18.0152	18	75206133	75207716	1.32739e-09
	MAT.18.0154	18	2905417	2906635	9.68278e-07
	MAT.18.0155	18	10198646	10200037	4.04576e-08
	MAT.18.0158	18	73709864	73711155	6.82339e-08
	MAT.18.0159	18	75201957	75202781	6.19441e-07
	MAT.18.0161	18	28121383	28122776	6.36796e-07
	MAT.18.0166	18	75223995	75225279	3.35738e-07
	MAT.18.0169	18	64513384	64514532	9.18333e-08
	MAT.18.0170	18	75559134	75560351	7.94328e-07
	MAT.18.0171	18	31526997	31527932	9.7949e-07
	MAT.18.0106	18	41838886	41839710	4.1783e-06
	MAT.18.0108	18	10034850	10035674	7.06318e-06
	MAT.18.0112	18	61368271	61369095	6.30957e-06
	MAT.18.0122	18	21819034	21819894	5.88844e-06
	MAT.18.0127	18	37794218	37795078	7.62079e-06
	MAT.18.0129	18	75098782	75099875	2.52348e-06
	MAT.18.0130	18	2958975	2959868	2.21309e-06
	MAT.18.0132	18	18970920	18972058	1.00925e-06
	MAT.18.0135	18	70908879	70909703	4.84172e-06
	MAT.18.0140	18	9210950	9211813	7.26106e-06
	MAT.18.0142	18	17409262	17410209	1.01391e-06
	MAT.18.0144	18	75610628	75611555	2.28034e-06
	MAT.18.0145	18	72291338	72292237	1.53815e-06
	MAT.18.0149	18	9740024	9741028	3.2961e-06
	MAT.18.0150	18	11882543	11883403	7.58578e-06
	MAT.18.0153	18	22292313	22293321	1.71791e-06
	MAT.18.0156	18	27707315	27708367	1.35519e-06
	MAT.18.0157	18	71071013	71072122	3.86367e-06
	MAT.18.0160	18	9818412	9819303	9.05733e-06
	MAT.18.0162	18	72812547	72813506	1.26474e-06
	MAT.18.0163	18	9909506	9910402	7.11214e-06
	MAT.18.0164	18	54074578	54075773	2.18273e-06
	MAT.18.0165	18	72721495	72722400	1.13763e-06
	MAT.18.0167	18	72747067	72747957	2.76694e-06
	MAT.18.0168	18	6944901	6945975	1.81552e-06
	MAT.18.0172	18	8021338	8022162	9.86279e-06
	MAT.18.0173	18	75556505	75557329	4.04576e-06
	MAT.18.0174	18	42674776	42675881	2.85102e-06
	MAT.18.0175	18	75588190	75589230	3.49945e-06
