# Supplementary material for: Systematic Identification of Placental Epigenetic Signatures for the Noninvasive Prenatal Detection of Edwards Syndrome
Source: PLoS One. 2010 Nov 30;5(11):e15069. doi: 10.1371/journal.pone.0015069 (PMC2994810; doi:10.1371/journal.pone.0015069)
Supplement: Table S6 — DNA methylation levels in 370 CpG units by the Epityper. (XLS) [file pone.0015069.s011.xls]

## Sheet: Table S6
	Locus ID	Epityper assay ID	CpG unit #	chromosome	chromosomal location	Median MI in placenta	Median MI in maternal blood cells	MI in placenta - MI in maternal blood cells	Fulfilling criterion #1	Fulfilling criteria #1 and #2
	MAT.18.0090	MAT.18.0090.1	1	18	7360840-50	0.45	0.13	0.32	Yes
			2	18	7360860	0.465	0.105	0.36	Yes
			3	18	7360881	0.19	0	0.19	Yes
			4	18	7360911	0.3	0.09	0.21	Yes
			5	18	7360957	0.46	0.055	0.405	Yes
			6	18	7361020	0.4	0.02	0.38	Yes
	MAT.18.0090	MAT.18.0090.2	1	18	7361487	0.685	0.345	0.34
			2	18	7361513	0.66	0.715	-0.055
			3	18	7361524	0.96	1	-0.04
			4	18	7361568	0.63	0.815	-0.185
			5	18	7361648-51	0.72	0.905	-0.185
			6	18	7361675	0.725	0.875	-0.15
			7	18	7361726	0.72	0.905	-0.185
			8	18	7361733	0.725	0.895	-0.17
	MAT.18.0085	MAT.18.0085.1	1	18	7615563	0.845	0.785	0.06
			2	18	7615593	0.95	0.92	0.03
			3	18	7615601	0.775	0.775	0
			4	18	7615618	0.935	0.935	0
			5	18	7615625	0.9	0.89	0.01
			6	18	7615693	0.795	0.85	-0.055
	MAT.18.0085	MAT.18.0085.2	1	18	7614620	0.775	0.79	-0.015
			2	18	7614676	0.55	0.625	-0.075
			3	18	7614754	0.91	0.88	0.03
			4	18	7614764	1	1	0
			5	18	7614770	0.94	0.92	0.02
			6	18	7614833	0.94	0.89	0.05
			7	18	7614881	0.845	0.825	0.02
	MAT.18.0085	MAT.18.0085.3	1	18	7614881	0.805	0.87	-0.065
			2	18	7614928	0.79	0.91	-0.12
			3	18	7615204	0.43	0.47	-0.04
	MAT.18.0094	MAT.18.0094.1	1	18	10022553	0.57	0.01	0.56	Yes	Yes
			2	18	10022563	0.72	0.075	0.645	Yes	Yes
			3	18	10022575	0.465	0.01	0.455	Yes
			4	18	10022590	0.705	0.005	0.7	Yes	Yes
			5	18	10022605	0.56	0.075	0.485	Yes
			6	18	10022618	0.57	0	0.57	Yes	Yes
			7	18	10022629	0.725	0.03	0.695	Yes	Yes
			8	18	10022645-52	0.735	0.06	0.675	Yes	Yes
			9	18	10022666	0.735	0.06	0.675	Yes	Yes
			10	18	10022692	0.72	0.075	0.645	Yes	Yes
	MAT.18.0094	MAT.18.0094.2	1	18	10022765	0.825	0.115	0.71	Yes	Yes
			2	18	10022778	0.69	0.025	0.665	Yes	Yes
			3	18	10022805-9	0.62	0.07	0.55	Yes	Yes
			4	18	10022827	0.76	0.005	0.755	Yes	Yes
			5	18	10022834	0.84	0.025	0.815	Yes	Yes
			6	18	10022842	0.63	0.205	0.425
			7	18	10022854	0.53	0.04	0.49	Yes
			8	18	10022863	0.705	0.015	0.69	Yes	Yes
			9	18	10022873-80	0.825	0.115	0.71	Yes	Yes
			10	18	10022902-6	0.825	0.13	0.695	Yes	Yes
			11	18	10022927	0.885	0.035	0.85	Yes	Yes
			12	18	10022966-70	0.77	0.07	0.7	Yes	Yes
			13	18	10022983	0.63	0.01	0.62	Yes	Yes
	MAT.18.0094	MAT.18.0094.3	1	18	10023186	0.68	0.36	0.32
			2	18	10023220	0.64	0.43	0.21
			3	18	10023241	0.68	0.36	0.32
			4	18	10023270	0.83	0.66	0.17
			5	18	10023309	0.77	0.555	0.215
			6	18	10023318	0.95	0.86	0.09
			7	18	10023442	0.88	0.91	-0.03
			8	18	10023463	0.89	0.895	-0.005
	TAS.18.0675	TAS.18.0675.1	1	18	19035909	0.745	0.69	0.055
			2	18	19035945	1	0.87	0.13
			3	18	19035954	0.855	0.45	0.405
			4	18	19035985	0.835	0.3	0.535
			5	18	19036029	1	1	0
			6	18	19036061	0.72	0.23	0.49
			7	18	19036069	0.715	0.165	0.55	Yes	Yes
			8	18	19036133	0.975	0.895	0.08
			9	18	19036184	1	1	0
	TAS.18.0675	TAS.18.0675.2	1	18	19036595	0.88	0.9	-0.02
			2	18	19036653	0.9	0.935	-0.035
			3	18	19036665-74	0.98	1	-0.02
			4	18	19036722	0.91	0.93	-0.02
	TAS.18.0689	TAS.18.0689.1	1	18	19366776	0.62	0.82	-0.2
			2	18	19366961	0.53	0.88	-0.35
			3	18	19366998	0.58	0.76	-0.18
			4	18	19367058	0.62	0.86	-0.24
	TAS.18.0689	TAS.18.0689.2	1	18	19367388	0.745	0.845	-0.1
			2	18	19367399	0.795	0.98	-0.185
			3	18	19367411	0.95	0.945	0.005
			4	18	19367479	0.845	0.93	-0.085
	MAT.18.0067	MAT.18.0067.1	1	18	21182225	0.395	0.695	-0.3
			2	18	21182364	0.395	0.695	-0.3
			3	18	21182386	0.155	0.265	-0.11
			4	18	21182446	0.565	0.72	-0.155
			5	18	21182531	0.555	0.71	-0.155
	MAT.18.0067	MAT.18.0067.3	1	18	21182979	0.12	0.065	0.055	Yes
			2	18	21183061	0.21	0.02	0.19	Yes
			3	18	21183095	0.18	0.045	0.135	Yes
			4	18	21183110	0.12	0.015	0.105	Yes
			5	18	21183128	0.145	0.04	0.105	Yes
			6	18	21183185	0.12	0.09	0.03	Yes
			7	18	21183203	0.21	0.03	0.18	Yes
			8	18	21183211	0.165	0.035	0.13	Yes
			9	18	21183230	0.375	0.09	0.285	Yes
			10	18	21183244	0.07	0	0.07	Yes
			11	18	21183269	0.415	0.145	0.27	Yes
			12	18	21183274	0.22	0.055	0.165	Yes
			13	18	21183292	0.12	0.015	0.105	Yes
	MAT.18.0067	MAT.18.0067.4	1	18	21183405-11	0.28	0.185	0.095	Yes
			2	18	21183427	0.29	0.02	0.27	Yes
			3	18	21183447	0.13	0	0.13	Yes
			4	18	21183459	0.01	0	0.01	Yes
			5	18	21183517	0.295	0.305	-0.01
			6	18	21183529	0.035	0.045	-0.01	Yes
			7	18	21183623	0	0	0	Yes
			8	18	21183636	0.005	0.01	-0.005	Yes
			9	18	21183643	0.115	0.07	0.045	Yes
			10	18	21183651-66	0.295	0.305	-0.01
	MAT.18.0095	MAT.18.0095.1	1	18	27244753	0.666667	0.83	-0.163333
			2	18	27244793	0.59	0.61	-0.02
			3	18	27244832-5	0.656667	0.725	-0.0683333
			4	18	27244860	0.578333	0.57	0.00833333
			5	18	27244875	0.585	0.495	0.09
			6	18	27244886-9	0.553333	0.51	0.0433333
			7	18	27244895-9	0.656667	0.67	-0.0133333
			8	18	27244947	0.67	0.71	-0.04
		MAT.18.0095.2	1	18	27244947	0.41	0.39	0.02
			2	18	27244975	0.51	0.4	0.11
			3	18	27245043	0.67	0.71	-0.04
			4	18	27245079	0.48	0.42	0.06
			5	18	27245115-21	0.67	0.755	-0.085
			6	18	27245127	0.71	0.6025	0.1075
			7	18	27245142-4	0.695	0.7525	-0.0575
			8	18	27245162	0.715	0.67	0.045
			9	18	27245217	0.64	0.39	0.25
			10	18	27245225	0.415	0.4	0.015
			11	18	27245243	0.6	0.51	0.09
			12	18	27245277	0.485	0.77	-0.285
			13	18	27245292	0.67	0.71	-0.04
			14	18	27245301	0.79	0.8725	-0.0825
			15	18	27245319	0.79	0.8725	-0.0825
	MAT.18.0071	MAT.18.0071.1	1	18	27485511	0.465	0.825	-0.36
			2	18	27485589	0.2	0.965	-0.765
			3	18	27485832	0.805	0.775	0.03
	MAT.18.0071	MAT.18.0071.3	1	18	27486381	0.87	0.13	0.74	Yes	Yes
			2	18	27486441	0.85	0.115	0.735	Yes	Yes
			3	18	27486461	0.715	0.19	0.525	Yes	Yes
			4	18	27486523	0.615	0.01	0.605	Yes	Yes
			5	18	27486619-22	0.875	0.115	0.76	Yes	Yes
	MAT.18.0071	MAT.18.0071.4	1	18	27487506	0.7	0.81	-0.11
			2	18	27487549	0.94	0.965	-0.025
	TAS.18.0841	TAS.18.0841.3	1	18	27486860	0.99	0.4	0.59
			2	18	27486863	0.955	0.34	0.615
			3	18	27486897	0.78	0.085	0.695	Yes	Yes
			4	18	27486956	0.645	0.075	0.57	Yes	Yes
	MAT.18.0102	MAT.18.0102.1	1	18	44403635	0.165	0.77	-0.605
			2	18	44403691	0.17	0.845	-0.675
			3	18	44403724-40	0.245	0.96	-0.715
			4	18	44403790	0.175	0.93	-0.755
	MAT.18.0087	MAT.18.0087.1	1	18	45435625	0.955	0.96	-0.005
			2	18	45435634	0.955	0.91	0.045
			3	18	45435726	0.95	0.93	0.02
	MAT.18.0087	MAT.18.0087.2	1	18	45435822	0.75	0.83	-0.08
			2	18	45436070-2	0.9	0.92	-0.02
	MAT.18.0087	MAT.18.0087.3	1	18	45436070-2	0.99	0.93	0.06
			2	18	45436128	0.535	0.915	-0.38
			3	18	45436263	0.545	1	-0.455
			4	18	45436275	0.14	0.87	-0.73
	MAT.18.0098	MAT.18.0098.1	1	18	54075710	0.6	0.365	0.235
			2	18	54075727-32	0.945	0.99	-0.045
			3	18	54075768	0.1	0.36	-0.26
			4	18	54075824	0.6	0.365	0.235
			5	18	54075868	0.71	0.15	0.56	Yes	Yes
			6	18	54075909	0.6	0.365	0.235
			7	18	54075947	0.725	0.2	0.525	Yes	Yes
	MAT.18.0098	MAT.18.0098.2	1	18	54076934	0.75	0.885	-0.135
			2	18	54077015	0.715	0.845	-0.13
	MAT.18.0098	MAT.18.0098.3	1	18	54076472	0.765	0.885	-0.12
			2	18	54076518	0.915	0.935	-0.02
			3	18	54076555	0.795	0.875	-0.08
	TAS.18.1426	TAS.18.1426.2	1	18	54206752	0.96	0.845	0.115
			2	18	54206779	0.96	0.845	0.115
			3	18	54206801	0.96	0.845	0.115
			4	18	54206984	0.91	0.875	0.035
			5	18	54207009	0.98	0.975	0.005
			6	18	54207055	0.91	0.955	-0.045
			7	18	54207068-77	0.995	1	-0.005
			8	18	54207086	0.595	0.905	-0.31
			9	18	54207102	0.615	0.74	-0.125
	TAS.18.1426	TAS.18.1426.3	1	18	54207250	0.885	0.89	-0.005
			2	18	54207308-14	1	0.975	0.025
			3	18	54207362	0.93	0.98	-0.05
			4	18	54207383	0.905	0.955	-0.05
			5	18	54207412	0.75	0.915	-0.165
			6	18	54207429	0.825	0.955	-0.13
			7	18	54207468	0.92	0.855	0.065
	TAS.18.1426	TAS.18.1426.4	1	18	54207468	0.89	0.83	0.06
			2	18	54207569	0.57	0.79	-0.22
			3	18	54207657	0.53	0.77	-0.24
			4	18	54207697	0.935	0.895	0.04
	MAT.18.0073	MAT.18.0073.1	1	18	59789526	0.375	0.7	-0.325
			2	18	59789520	0.375	0.7	-0.325
			3	18	59789394	0.175	0.46	-0.285
			4	18	59789375-83	0.49	0.71	-0.22
			5	18	59789284-6	0.125	0.13	-0.005	Yes
			6	18	59789268	0.005	0.175	-0.17	Yes
			7	18	59789255	0.175	0.46	-0.285
			8	18	59789244	0.025	0.13	-0.105	Yes
	MAT.18.0069	MAT.18.0069.1	1	18	72226808	0.9	0.94	-0.04
			2	18	72226855	0.845	0.46	0.385
			3	18	72226888	0.705	0.455	0.25
			4	18	72226920	0.455	0.245	0.21
	MAT.18.0069	MAT.18.0069.5	1	18	72228776	0.49	0.64	-0.15
			2	18	72228792	0.81	0.86	-0.05
			3	18	72228848	0.6	0.86	-0.26
			4	18	72228872	0.91	1	-0.09
			5	18	72228975	0.57	0.88	-0.31
			6	18	72228992	0.865	0.865	0
			7	18	72229016	0.83	1	-0.17
	TAS.18.1887	TAS.18.1887.1	1	18	72227246	0.395	0.665	-0.27
			2	18	72227260	0.44	0.8	-0.36
			3	18	72227491	0.695	0.895	-0.2
			4	18	72227513	0.82	0.91	-0.09
			5	18	72227531	0.605	0.7	-0.095
	TAS.18.1887	TAS.18.1887.2	1	18	72227952	0.615	0.035	0.58	Yes	Yes
			2	18	72227938-41	0.48	0	0.48	Yes
			3	18	72227903	0.26	0.075	0.185	Yes
			4	18	72227851	0.615	0.035	0.58	Yes	Yes
			5	18	72227809	0.585	0.025	0.56	Yes	Yes
			6	18	72227578	0.26	0.075	0.185	Yes
	TAS.18.1887	TAS.18.1887.3	1	18	72228052	0.45	0.675	-0.225
			2	18	72228080	0.49	0.485	0.005
			3	18	72228093	0.755	0.65	0.105
			4	18	72228122	0.44	0.095	0.345	Yes
			5	18	72228154	0.245	0.085	0.16	Yes
			6	18	72228192	0.245	0.025	0.22	Yes
			7	18	72228240	0.26	0.115	0.145	Yes
			8	18	72228247	0.32	0.12	0.2	Yes
			9	18	72228302	0.36	0.845	-0.485
	MAT.18.0096	MAT.18.0096.1	1	18	72292169-77	0.685	0.06	0.625	Yes	Yes
			2	18	72292197	0.475	0.02	0.455	Yes
			3	18	72292200	0.245	0.065	0.18	Yes
			4	18	72292249-55	0.67	0.13	0.54	Yes	Yes
			5	18	72292278	0.42	0.01	0.41	Yes
			6	18	72292291-3	0.545	0.04	0.505	Yes	Yes
			7	18	72292315-23	0.62	0.06	0.56	Yes	Yes
			8	18	72292333	0.495	0.055	0.44	Yes
	MAT.18.0096	MAT.18.0096.3	1	18	72292874	0.5	0.59	-0.09
			2	18	72292920-4	0.7	0.83	-0.13
			3	18	72292942	0.24	0.82	-0.58
			4	18	72293033	0.13	0.16	-0.03	Yes
			5	18	72293092	0	0.04	-0.04	Yes
			6	18	72293114	0.38	0.25	0.13
			7	18	72293126-8	0.405	0.52	-0.115
			8	18	72293228	0.485	0.55	-0.065
	MAT.18.0091	MAT.18.0091.1	1	18	72971228-31	0.865	0.485	0.38
			2	18	72971252	0.785	0.58	0.205
			3	18	72971269	0.665	0.4	0.265
			4	18	72971395-400	0.695	0.545	0.15
			5	18	72971411	0.52	0.55	-0.03
			6	18	72971424	0.715	0.65	0.065
			7	18	72971448	0.29	0.25	0.04
			8	18	72971477	0.125	0.74	-0.615
	MAT.18.0091	MAT.18.0091.2	1	18	72971655-60	0.805	0.34	0.465
			2	18	72971717	0.815	0.34	0.475
			3	18	72971720	0.6	0.11	0.49	Yes
			4	18	72971769	0.62	0.22	0.4
	MAT.18.0101	MAT.18.0101.1	1	18	75138046	0.76	0.875	-0.115
			2	18	75138071	0.835	0.93	-0.095
			3	18	75138116-24	0.76	0.875	-0.115
			4	18	75138154	0.945	0.92	0.025
			5	18	75138193	0.92	0.96	-0.04
	MAT.18.0101	MAT.18.0101.2	1	18	75137548	0.96	0.925	0.035
			2	18	75137601	0.955	0.97	-0.015
			3	18	75137611	1	1	0
			4	18	75137832	1	1	0
	MAT.18.0070	MAT.18.0070.1	1	18	75199474	0.875	0.955	-0.08
			2	18	75199528	0.71	0.91	-0.2
			3	18	75199613	1	0.995	0.005
			4	18	75199627	0.95	0.95	0
	MAT.18.0070	MAT.18.0070.2	1	18	75199613	0.975	1	-0.025
			2	18	75199627	0.97	0.97	0
			3	18	75199745	0.835	0.79	0.045
	MAT.18.0070	MAT.18.0070.3	1	18	75201080	0.895	0.925	-0.03
			2	18	75201095	0.635	0.725	-0.09
			3	18	75201260	0.645	0.915	-0.27
			4	18	75201322	0.82	0.8	0.02
			5	18	75201338	0.895	0.915	-0.02
			6	18	75201377	0.895	0.925	-0.03
	MAT.18.0097	MAT.18.0097.1	1	18	75542622	0.745	0.435	0.31
			2	18	75542732	0.795	0.56	0.235
	MAT.18.0097	MAT.18.0097.2	1	18	75542913	0.79	0.005	0.785	Yes	Yes
			2	18	75542944	0.585	0.255	0.33
			3	18	75542956	0.695	0.09	0.605	Yes	Yes
			4	18	75542972	0.785	0.115	0.67	Yes	Yes
			5	18	75542983	0.82	0.035	0.785	Yes	Yes
			7	18	75543093	0.76	0.48	0.28
			8	18	75543118	0.7	0.765	-0.065
			9	18	75543155-65	1	0.965	0.035
			10	18	75543216	0.7	0.765	-0.065
	MAT.18.0074	MAT.18.0074.1	1	18	75580029-38	1	0.99	0.01
			2	18	75580059	0.79	0.875	-0.085
			3	18	75580088	0.835	0.775	0.06
			4	18	75580098-100	0.83	0.875	-0.045
			5	18	75580114-21	0.935	0.895	0.04
			6	18	75580131	0.96	0.855	0.105
			7	18	75580146-8	0.72	0.705	0.015
			8	18	75580216-29	0.995	0.95	0.045
			9	18	75580241	0.835	0.775	0.06
			10	18	75580285-90	0.93	0.975	-0.045
			11	18	75580326	0.97	0.985	-0.015
			12	18	75580371	0.95	0.945	0.005
			13	18	75580374	0.87	0.865	0.005
	TAS.18.2311	TAS.18.2311.2	1	18	75588095	0.91	0.94	-0.03
			2	18	75588159	0.955	0.93	0.025
			3	18	75588264	0.885	0.92	-0.035
	TAS.18.2311	TAS.18.2311.3	1	18	75588159	0.94	0.92	0.02
			2	18	75588264	0.915	0.92	-0.005
			3	18	75588321-36	0.95	1	-0.05
			4	18	75588348-53	0.955	0.95	0.005
			5	18	75588359	1	1	0
			6	18	75588371	1	0.99	0.01
			7	18	75588376	0.755	0.79	-0.035
			8	18	75588382	0.92	0.945	-0.025
			9	18	75588391	1	1	0
			10	18	75588403	1	0.99	0.01
			11	18	75588408-12	0.99	1	-0.01
			12	18	75588437-44	1	0.995	0.005
			13	18	75588458-69	1	1	0
			14	18	75588513-5	0.975	0.995	-0.02
			15	18	75588531-4	1	1	0
	TAS.18.2311	TAS.18.2311.5	1	18	75588827	0.835	0.865	-0.03
			2	18	75588843	0.865	0.91	-0.045
			3	18	75588978	0.92	0.99	-0.07
	MAT.18.0081	MAT.18.0081.1	1	18	75590156	0.935	0.68	0.255
			2	18	75590266	0.95	0.465	0.485
			3	18	75590288	0.935	0.68	0.255
			4	18	75590311-9	0.905	0.68	0.225
			5	18	75590340	0.91	0.88	0.03
			6	18	75590385	0.95	0.945	0.005
		MAT.18.0081.2	1	18	75589558	0.61	0.995	-0.385
			2	18	75589628	0.76	0.92	-0.16
			3	18	75589685	0.76	0.85	-0.09
			4	18	75589753	0.945	0.84	0.105
			5	18	75589763	0.845	0.965	-0.12
			6	18	75589812	0.79	0.93	-0.14
			7	18	75589832-7	0.965	0.97	-0.005
			8	18	75589852	0.8	0.76	0.04
			9	18	75589897-903	0.94	0.975	-0.035
			10	18	75589915	0.79	0.93	-0.14
		MAT.18.0081.3	1	18	75589897-903	0.955	0.975	-0.02
			2	18	75589915	0.925	0.975	-0.05
			3	18	75589943	0.805	0.88	-0.075
			4	18	75590011	0.815	0.82	-0.005
			5	18	75590072-86	0.945	0.975	-0.03
			6	18	75590092-107	0.965	0.98	-0.015
			7	18	75590124-8	0.98	0.955	0.025
	MAT.18.0083	MAT.18.0083.1	1	18	75614670-3	0.86	0.795	0.065
			2	18	75614724	0.8	1	-0.2
			3	18	75614747	0.88	0.945	-0.065
			4	18	75614756	0.96	0.965	-0.005
			5	18	75614780-2	0.815	0.88	-0.065
			6	18	75614789	0.955	0.99	-0.035
			7	18	75614828	0.795	0.87	-0.075
			8	18	75614832-8	0.75	0.58	0.17
			9	18	75614856	0.905	0.955	-0.05
			10	18	75614863	0.975	0.935	0.04
	TAS.18.2336	TAS.18.2336.1	1	18	75691015	0.355	0.795	-0.44
			2	18	75691098	0.335	0.89	-0.555
			3	18	75691182	0.73	0.855	-0.125
			4	18	75691245	0.535	1	-0.465
			5	18	75691250	0.51	0.85	-0.34
			6	18	75691316	0.74	0.95	-0.21
			7	18	75691346	0.62	0.925	-0.305
	TAS.18.2336	TAS.18.2336.2	1	18	75692809	0.86	0.95	-0.09
			2	18	75692836-40	1	1	0
			3	18	75692964	0.8	0.925	-0.125
			4	18	75693033	0.55	0.835	-0.285
