# Supplementary material for: Systematic Identification of Placental Epigenetic Signatures for the Noninvasive Prenatal Detection of Edwards Syndrome
Source: PLoS One. 2010 Nov 30;5(11):e15069. doi: 10.1371/journal.pone.0015069 (PMC2994810; doi:10.1371/journal.pone.0015069)
Supplement: Table S7 — DNA methylation levels of selected loci in 5 placentas and 5 maternal blood cells. (XLS) [file pone.0015069.s012.xls]

## Sheet: Table S7
	Table S7. DNA methylation levels of selected loci in 5 placentas and 5 maternal blood cells.
	Epityper assay ID	CpG unit #	chromosome	chromosomal location	MI in placenta #1	MI in placenta #2	MI in placenta #3	MI in placenta #4	MI in placenta #5	MI in maternal blood cells #1	MI in maternal blood cells #2	MI in maternal blood cells #3	MI in maternal blood cells #4	MI in maternal blood cells #5	Median MI in placenta	Median MI in maternal blood cells	Mann-Whitney test P-value
	MAT.18.0094.1	1	18	10022553	0.52	0.49	0.49	0.57	0.49	0.02	0	0.01	0.01	0.01	0.49	0.01	0.008*
		2	18	10022563	0.65	0.61	0.65	0.67	0.66	0.08	0.06	0.04	0.04	0.05	0.665	0.05	0.008*
		3	18	10022575	0.41	0.38	0.44	0.49	0.45	0	0	0.04	0.02	0	0.4325	0	0.008*
		4	18	10022590	0.63	0.55	0.61	0.68	0.54	0	0.02	0.01	0.03	0.03	0.5875	0.02	0.008*
		5	18	10022605	0.54	0.5	0.54	0.63	0.5	0.03	0.05	0.07	0.04	0.05	0.5275	0.05	0.008*
		6	18	10022618	0.43	0.34	0.49	0.49	0.43	0	0	0.02	0	0	0.435	0	0.008*
		7	18	10022629	0.67	0.63	0.71	0.68	0.72	0	0.02	0.03	0.04	0.03	0.67	0.03	0.008*
		8	18	10022645-52	0.68	0.68	0.73	0.73	0.72	0.06	0.06	0.11	0.09	0.06	0.7175	0.06	0.008*
		9	18	10022666	0.68	0.68	0.73	0.73	0.72	0.06	0.06	0.11	0.09	0.06	0.7175	0.06	0.008*
		10	18	10022692	0.65	0.61	0.65	0.67	0.66	0.08	0.06	0.04	0.04	0.05	0.665	0.05	0.008*
	MAT.18.0094.2	1	18	10022765	0.93	0.65	0.73	0.92	0.81	0.09	0.12	0.13	0.1	0.1	0.845	0.1	0.008*
		2	18	10022778	0.81	0.59	0.63	0.75	0.71	0.05	0	0.03	0.02	0.02	0.7475	0.02	0.008*
		3	18	10022805-9	0.99	0.72	0.62	ND	0.81	0.03	ND	0.07	ND	0.05	0.81	0.05	0.057
		4	18	10022827	0.83	0.66	0.69	0.83	0.82	0.05	0	0.01	0	0	0.74	0	0.008*
		5	18	10022834	0.82	0.7	0.74	0.94	0.83	0.02	0	0.01	0.04	0.01	0.825	0.01	0.008*
		6	18	10022842	0.65	0.48	0.55	0.71	0.35	0.28	0.23	0.18	0.23	0.21	0.57	0.23	0.008*
		7	18	10022854	0.22	0.39	0.4	0.66	0.15	0.03	0.03	0.02	0.06	0.02	0.4325	0.03	0.008*
		8	18	10022863	0.77	0.64	0.54	0.87	0.81	0.02	0	0.03	0	0.01	0.79	0.01	0.008*
		9	18	10022873-80	0.93	0.65	0.73	0.92	0.81	0.09	0.12	0.13	0.1	0.1	0.845	0.1	0.008*
		10	18	10022902-6	0.98	0.77	0.65	1	0.85	0.12	0.09	0.13	0.13	0.09	0.8625	0.12	0.008*
		11	18	10022927	0.8	0.57	0.85	0.92	0.8	0.03	0	0.04	0.03	0	0.7875	0.03	0.008*
		12	18	10022966-70	0.87	0.59	0.64	0.9	0.29	0.06	0.04	0.09	0.05	0.02	0.825	0.05	0.008*
		13	18	10022983	0.6	0.58	0.55	0.71	0.67	0.05	0	0.01	0.01	0	0.655	0.01	0.008*
	MAT.18.0071.3	1	18	27486381	0.82	0.78	0.81	0.78	0.81	0.05	0.04	0.12	0.13	0.09	0.815	0.09	0.008*
		2	18	27486441	0.86	0.83	0.83	0.83	0.87	0.14	0.09	0.18	0.15	0.18	0.8	0.15	0.008*
		3	18	27486461	0.75	0.84	0.93	0.81	1	0.11	0.09	0.2	0.23	0.14	0.81	0.14	0.008*
		4	18	27486523	0.77	0.72	0.79	0.65	0.84	0.03	0.01	0.08	0.02	0.05	0.8325	0.03	0.008*
		5	18	27486619-22	1	0.92	0.82	0.97	0.93	0.05	0.06	0.07	0.08	0.1	0.86	0.07	0.008*
	TAS.18.1887.2	1	18	72227952	0.65	0.555	0.45	0.565	0.885	0.12	0.105	0.195	0.105	0.12	0.635	0.12	0.008*
		2	18	72227903	0.31	0.29	0.29	0.315	0.905	0.145	0.075	0.19	0.13	0.13	0.3375	0.13	0.008*
		3	18	72227851	0.65	0.555	0.45	0.565	0.885	0.12	0.105	0.195	0.105	0.12	0.635	0.12	0.008*
		4	18	72227809	0.7	0.645	0.515	0.6	0	0.085	0.075	0.115	0.08	0.08	0.5875	0.08	0.151
		5	18	72227578	0.31	0.29	0.29	0.315	0.905	0.145	0.075	0.19	0.13	0.13	0.3375	0.13	0.008*
	MAT.18.0096.1	1	18	72292169-77	0.45	0.56	0.56	0.81	0.5	0.04	0.05	0.07	0.05	0.04	0.56	0.05	0.008*
		2	18	72292197	0.26	0.49	0.36	0.59	0.29	0.01	0.02	0.02	0.02	0.01	0.33	0.02	0.008*
		3	18	72292200	0.06	0.35	0.13	0.36	0.38	0.04	0.05	0.05	0.08	0.08	0.36	0.05	0.032*
		4	18	72292249-55	0.49	0.7	0.61	0.73	0.45	0.14	0.14	0.14	0.12	0.12	0.615	0.14	0.008*
		5	18	72292278	0.08	0.3	0.2	0.64	0.05	0	0	0	0.02	0.01	0.25	0	0.008*
		6	18	72292291-3	0.24	0.39	0.38	0.71	0.17	0.03	0.04	0.04	0.04	0.03	0.2975	0.04	0.008*
		7	18	72292315-23	0.23	0.44	0.49	0.75	0.3	0.05	0.04	0.06	0.06	0.04	0.45	0.05	0.008*
		8	18	72292333	0.22	0.36	0.38	0.61	0.17	0.06	0.04	0.06	0.05	0.03	0.3475	0.05	0.008*
	MAT.18.0097.2	1	18	75542913	0.64	0.725	0.565	0.65	0.83	0.015	0	0.02	0.03	0	0.645	0.015	0.008*
		2	18	75542944	0.495	0.765	0.59	0.77	0.73	0.16	0.145	0.16	0.11	0.18	0.61	0.16	0.008*
		3	18	75542956	0.77	0.78	0.745	0.95	0.98	0.09	0.075	0.12	0.1	0	0.865	0.09	0.008*
		4	18	75542972	0.525	0.61	0.58	0.55	0.86	0.075	0.055	0.08	0.07	0.15	0.565	0.075	0.008*
		5	18	75542983	0.675	0.77	0.76	0.79	0.93	0.02	0.04	0.055	0.08	ND	0.74	0.0475	0.016*
		6	18	75543066	0.4	0.49	0.39	0.48	ND	0.1	0.105	0.09	0.04	ND	0.4	0.095	0.029*
		7	18	75543093	0.465	0.575	0.645	0.79	0.76	0.47	0.48	0.42	0.36	ND	0.5675	0.445	0.063
		8	18	75543118	0.625	0.76	0.775	0.91	0.85	0.695	0.715	0.72	0.74	0.68	0.76	0.715	0.151
		9	18	75543155-65	0.89	0.995	0.915	1	1	0.96	0.945	0.95	0.89	1	0.9925	0.95	0.69
		10	18	75543216	0.625	0.76	0.775	0.91	0.85	0.695	0.715	0.72	0.74	0.68	0.76	0.715	0.151
	Genomic locations are defined according to the human genome in the UCSC Genome Browser (March 2006 assembly, hg18).
	MI, methylation index. ND, data not determined. *, P<0.05.
