# Supplementary material for: Systematic Identification of Placental Epigenetic Signatures for the Noninvasive Prenatal Detection of Edwards Syndrome
Source: PLoS One. 2010 Nov 30;5(11):e15069. doi: 10.1371/journal.pone.0015069 (PMC2994810; doi:10.1371/journal.pone.0015069)
Supplement: Table S8 — DNA methylation levels of selected loci in 10 placentas. (XLS) [file pone.0015069.s013.xls]

## Sheet: Table S8
	Table S8. DNA methylation levels of selected loci in 10 placentas.
	Epityper assay ID	CpG unit #	chromosome	chromosomal location	MI in placenta #1	MI in placenta #2	MI in placenta #3	MI in placenta #4	MI in placenta #5	MI in placenta #6	MI in placenta #7	MI in placenta #8	MI in placenta #9	MI in placenta #10	Coefficient of variation of the placental MI
	MAT.18.0094.1	1	18	10022553	0.52	0.49	0.49	0.57	0.49	0.56	0.375	0.41	0.46	0.535	0.126812
		2	18	10022563	0.65	0.61	0.65	0.67	0.66	0.75	0.655	0.67	0.675	0.7	0.0546721
		3	18	10022575	0.41	0.38	0.44	0.49	0.45	0.495	0.37	0.36	0.47	0.425	0.113506
		4	18	10022590	0.63	0.55	0.61	0.68	0.54	0.73	0.515	0.475	0.565	0.63	0.131713
		5	18	10022605	0.54	0.5	0.54	0.63	0.5	0.625	0.515	0.455	0.515	0.57	0.10328
		6	18	10022618	0.43	0.34	0.49	0.49	0.43	0.515	0.395	0.415	0.44	0.44	0.116414
		7	18	10022629	0.67	0.63	0.71	0.68	0.72	0.75	0.65	0.63	0.67	0.67	0.0572504
		8	18	10022645-52	0.68	0.68	0.73	0.73	0.72	0.715	0.715	0.705	0.73	0.75	0.0311562
		9	18	10022666	0.68	0.68	0.73	0.73	0.72	0.715	0.715	0.705	0.73	0.75	0.0311562
		10	18	10022692	0.65	0.61	0.65	0.67	0.66	0.75	0.655	0.67	0.675	0.7	0.0546721
	MAT.18.0094.2	1	18	10022765	0.93	0.65	0.73	0.92	0.81	0.56	0.65	0.985	0.88	0.9	0.181043
		2	18	10022778	0.81	0.59	0.63	0.75	0.71	0.745	0.85	1	0.875	0.745	0.155486
		3	18	10022805-9	0.99	0.72	0.62	ND	0.81	0.7	0.995	ND	ND	0.91	0.180809
		4	18	10022827	0.83	0.66	0.69	0.83	0.82	0.71	0.77	0.955	0.61	0.685	0.137245
		5	18	10022834	0.82	0.7	0.74	0.94	0.83	0.985	0.765	1	0.87	0.695	0.13485
		6	18	10022842	0.65	0.48	0.55	0.71	0.35	0.75	0.405	0.73	0.59	0.525	0.239712
		7	18	10022854	0.22	0.39	0.4	0.66	0.15	0.635	0.475	0.205	0.465	0.51	0.426535
		8	18	10022863	0.77	0.64	0.54	0.87	0.81	0.69	0.245	0.96	0.82	0.815	0.285048
		9	18	10022873-80	0.93	0.65	0.73	0.92	0.81	0.56	0.65	0.985	0.88	0.9	0.181043
		10	18	10022902-6	0.98	0.77	0.65	1	0.85	0.73	0.46	0.995	0.93	0.875	0.211593
		11	18	10022927	0.8	0.57	0.85	0.92	0.8	0.685	0.42	0.935	0.74	0.775	0.210665
		12	18	10022966-70	0.87	0.59	0.64	0.9	0.29	0.31	0.84	0.81	1	0.915	0.351238
		13	18	10022983	0.6	0.58	0.55	0.71	0.67	0.64	0.405	0.91	0.695	0.725	0.203505
	MAT.18.0071.3	1	18	27486381	0.82	0.78	0.81	0.78	0.81	1	0.985	0.89	0.925	0.805	0.0970538
		2	18	27486441	0.86	0.83	0.83	0.83	0.87	0.35	0.77	0.64	0.7	0.595	0.224309
		3	18	27486461	0.75	0.84	0.93	0.81	1	0.83	0.81	0.71	0.74	0.745	0.111132
		4	18	27486523	0.77	0.72	0.79	0.65	0.84	0.935	0.945	0.835	0.86	0.83	0.110478
		5	18	27486619-22	1	0.92	0.82	0.97	0.93	0.83	0.89	0.805	0.825	0.76	0.0898272
	TAS.18.1887.2	1	18	72227952	0.65	0.555	0.45	0.565	0.885	0.62	0.7	0.665	0.695	0.445	0.208503
		2	18	72227903	0.31	0.29	0.29	0.315	0.905	0.41	0.36	0.455	0.375	0.285	0.466895
		3	18	72227851	0.65	0.555	0.45	0.565	0.885	0.62	0.7	0.665	0.695	0.445	0.208503
		4	18	72227809	0.7	0.645	0.515	0.6	0	0.635	0.58	0.53	0.595	0.475	0.373236
		5	18	72227578	0.31	0.29	0.29	0.315	0.905	0.41	0.36	0.455	0.375	0.285	0.466895
	MAT.18.0096.1	1	18	72292169-77	0.45	0.56	0.56	0.81	0.5	0.755	0.425	0.655	0.8	0.515	0.237514
		2	18	72292197	0.26	0.49	0.36	0.59	0.29	0.465	0.215	0.3	0.515	0.26	0.347326
		3	18	72292200	0.06	0.35	0.13	0.36	0.38	0.39	0.225	0.37	0.49	0.36	0.422655
		4	18	72292249-55	0.49	0.7	0.61	0.73	0.45	0.62	0.5	0.66	0.86	0.465	0.219599
		5	18	72292278	0.08	0.3	0.2	0.64	0.05	0.415	0.39	0.16	0.405	0.06	0.716741
		6	18	72292291-3	0.24	0.39	0.38	0.71	0.17	0.215	0.295	0.33	0.275	0.3	0.453939
		7	18	72292315-23	0.23	0.44	0.49	0.75	0.3	0.48	0.45	0.45	0.535	0.26	0.344602
		8	18	72292333	0.22	0.36	0.38	0.61	0.17	0.515	0.24	0.55	0.335	0.24	0.420065
	MAT.18.0097.2	1	18	75542913	0.64	0.725	0.565	0.65	0.83	0.45	0.61	0.675	0.64	0.66	0.152965
		2	18	75542944	0.495	0.765	0.59	0.77	0.73	0.21	0.395	0.53	0.63	0.81	0.322011
		3	18	75542956	0.77	0.78	0.745	0.95	0.98	0.345	0.775	0.955	0.97	0.96	0.236205
		4	18	75542972	0.525	0.61	0.58	0.55	0.86	0.495	0.615	0.425	0.4	0.58	0.225471
		5	18	75542983	0.675	0.77	0.76	0.79	0.93	0.55	0.68	0.805	0.66	0.72	0.139597
		6	18	75543066	0.4	0.49	0.39	0.48	ND	0.175	0.355	0.44	0.4	0.49	0.243763
		7	18	75543093	0.465	0.575	0.645	0.79	0.76	0.445	0.56	0.61	0.42	0.56	0.21348
		8	18	75543118	0.625	0.76	0.775	0.91	0.85	0.525	0.695	0.785	0.69	0.76	0.149195
		9	18	75543155-65	0.89	0.995	0.915	1	1	1	0.785	1	0.99	0.99	0.0754328
		10	18	75543216	0.625	0.76	0.775	0.91	0.85	0.525	0.695	0.785	0.69	0.76	0.149195
	Genomic locations are defined according to the human genome in the UCSC Genome Browser (March 2006 assembly, hg18).
	MI, methylation index. ND, data not determined.
