# Supplementary material for: Systematic Identification of Placental Epigenetic Signatures for the Noninvasive Prenatal Detection of Edwards Syndrome
Source: PLoS One. 2010 Nov 30;5(11):e15069. doi: 10.1371/journal.pone.0015069 (PMC2994810; doi:10.1371/journal.pone.0015069)
Supplement: Table S9 — DNA methylation levels of selected loci in 6 trisomy 18 and 6 euploid placentas. (XLS) [file pone.0015069.s014.xls]

## Sheet: Table S9
	Table S9. DNA methylation levels of selected loci in 6 trisomy 18 and 6 euploid placentas.
	Epityper assay ID	CpG unit #	Chromosome	chromosomal location	MI in trisomy 18 placenta #1	MI in trisomy 18 placenta #2	MI in trisomy 18 placenta #3	MI in trisomy 18 placenta #4	MI in trisomy 18 placenta #5	MI in trisomy 18 placenta #6	MI in euploid placenta #1	MI in euploid placenta #2	MI in euploid placenta #3	MI in euploid placenta #4	MI in euploid placenta #5	MI in euploid placenta #6	Median MI in trisomy 18 placenta	Median MI in euploid placenta	Mann-Whitney test P-value
	MAT.18.0094.1	1	18	10022553	0.245	0.36	0.71	0.55	0.55	0.62	0.56	0.375	0.41	0.46	0.535	0.685	0.55	0.4975	0.937
		2	18	10022563	0.325	0.645	0.77	0.68	0.675	0.78	0.75	0.655	0.67	0.675	0.7	0.705	0.6775	0.6875	0.937
		3	18	10022575	0.33	0.375	0.625	0.435	0.5	0.635	0.495	0.37	0.36	0.47	0.425	0.59	0.4675	0.4475	0.589
		4	18	10022590	0.31	0.52	0.745	0.635	0.67	0.74	0.73	0.515	0.475	0.565	0.63	0.685	0.6525	0.5975	0.589
		5	18	10022605	0.305	0.48	0.715	0.535	0.63	0.675	0.625	0.515	0.455	0.515	0.57	0.55	0.5825	0.5325	0.589
		6	18	10022618	0.205	0.465	0.62	0.485	0.54	0.655	0.515	0.395	0.415	0.44	0.44	0.51	0.5125	0.44	0.240
		7	18	10022629	0.305	0.62	0.76	0.7	0.71	0.76	0.75	0.65	0.63	0.67	0.67	0.7	0.705	0.67	0.589
		8	18	10022645-52	0.385	0.725	0.795	0.745	0.75	0.785	0.715	0.715	0.705	0.73	0.75	0.765	0.7475	0.7225	0.394
		9	18	10022666	0.385	0.725	0.795	0.745	0.75	0.785	0.715	0.715	0.705	0.73	0.75	0.765	0.7475	0.7225	0.394
		10	18	10022692	0.325	0.645	0.77	0.68	0.675	0.78	0.75	0.655	0.67	0.675	0.7	0.705	0.6775	0.6875	0.937
	MAT.18.0094.2	1	18	10022765	0.29	0.88	0.82	0.915	0.91	0.875	0.56	0.65	0.985	0.88	0.9	0.995	0.8775	0.89	0.589
		2	18	10022778	0.145	0.87	0.815	0.88	0.915	0.815	0.745	0.85	1	0.875	0.745	1	0.8425	0.8625	0.699
		3	18	10022805-9	ND	ND	0.82	0.675	ND	1	0.7	0.995	ND	ND	0.91	1	0.82	0.9525	0.629
		4	18	10022827	0.045	0.89	0.725	0.74	0.79	0.695	0.71	0.77	0.955	0.61	0.685	0.4	0.7325	0.6975	0.699
		5	18	10022834	0.15	0.94	0.78	0.905	0.875	0.975	0.985	0.765	1	0.87	0.695	1	0.89	0.9275	0.589
		6	18	10022842	0.355	0.81	0.58	0.61	0.66	0.5	0.75	0.405	0.73	0.59	0.525	0.61	0.595	0.6	0.818
		7	18	10022854	0.105	0.64	0.545	0.655	0.465	0.695	0.635	0.475	0.205	0.465	0.51	0.375	0.5925	0.47	0.240
		8	18	10022863	0.085	0.82	0.7	0.835	0.78	0.92	0.69	0.245	0.96	0.82	0.815	1	0.8	0.8175	0.699
		9	18	10022873-80	0.29	0.88	0.82	0.915	0.91	0.875	0.56	0.65	0.985	0.88	0.9	0.995	0.8775	0.89	0.589
		10	18	10022902-6	0.16	0.925	0.82	0.92	0.95	0.98	0.73	0.46	0.995	0.93	0.875	0.97	0.9225	0.9025	0.937
		11	18	10022927	0.105	0.895	0.775	0.86	0.865	0.905	0.685	0.42	0.935	0.74	0.775	0.37	0.8625	0.7125	0.310
		12	18	10022966-70	0.13	0.95	0.835	0.925	0.915	0.775	0.31	0.84	0.81	1	0.915	1	0.875	0.8775	0.589
		13	18	10022983	0.155	0.785	0.67	0.815	0.815	0.835	0.64	0.405	0.91	0.695	0.725	0.355	0.8	0.6675	0.485
	MAT.18.0097.2	1	18	75542913	ND	ND	0.64	0.655	0.62	0.48	0.45	ND	0.61	0.675	ND	ND	0.63	0.61	0.857
		2	18	75542944	0.165	0.37	0.46	0.465	0.42	0.335	0.21	0.19	0.395	0.53	0.2	0.375	0.395	0.2925	0.699
		3	18	75542956	0.26	0.42	0.51	0.82	0.775	0.44	0.345	ND	0.775	0.955	0.295	0.75	0.475	0.75	0.792
		4	18	75542972	0.415	0.485	0.615	0.71	0.5	0.46	0.495	0.61	0.615	0.425	0.305	0.425	0.4925	0.46	0.485
		5	18	75542983	ND	0.5	0.59	0.665	0.645	0.41	0.55	ND	0.68	0.805	0.46	0.845	0.59	0.68	0.310
		6	18	75543066	0.35	0.21	0.305	0.415	0.37	0.345	0.175	0.035	0.355	0.44	0.205	0.32	0.3475	0.2625	0.394
		7	18	75543093	0.54	0.705	0.53	0.545	0.52	0.42	0.445	ND	0.56	0.61	0.43	0.46	0.535	0.46	0.792
		8	18	75543118	0.81	0.725	0.8	0.695	0.785	0.765	0.525	0.76	0.695	0.785	0.72	0.84	0.775	0.74	0.485
		9	18	75543155-65	0.97	1	1	0.885	0.895	0.92	1	1	0.785	1	0.785	1	0.945	1	0.818
		10	18	75543216	0.81	0.725	0.8	0.695	0.785	0.765	0.525	0.76	0.695	0.785	0.72	0.84	0.775	0.74	0.485
	MAT.18.0071.3	1	18	27486381	0.5	0.88	0.91	0.855	0.89	0.885	1	0.985	0.89	0.925	0.805	ND	0.8825	0.925	0.126
		2	18	27486441	0.48	0.67	0.67	0.66	0.68	0.635	0.35	0.77	0.64	0.7	0.595	ND	0.665	0.64	1.000
		3	18	27486461	0.61	0.76	0.75	0.735	0.745	0.76	0.83	0.81	0.71	0.74	0.745	ND	0.7475	0.745	0.662
		4	18	27486523	0.585	0.865	0.84	0.53	0.875	0.845	0.935	0.945	0.835	0.86	0.83	ND	0.8425	0.86	0.429
		5	18	27486619-22	0.59	0.785	0.825	0.805	0.82	0.78	0.83	0.89	0.805	0.825	0.76	ND	0.795	0.825	0.247
	Genomic locations are defined according to the human genome in the UCSC Genome Browser (March 2006 assembly, hg18).
	MI, methylation index. ND, data not determined.
