# Supplementary material for: Systematic Identification of Placental Epigenetic Signatures for the Noninvasive Prenatal Detection of Edwards Syndrome
Source: PLoS One. 2010 Nov 30;5(11):e15069. doi: 10.1371/journal.pone.0015069 (PMC2994810; doi:10.1371/journal.pone.0015069)
Supplement: Table S10 — Digital PCR for fetal epigenetic and genetic markers in 3 types of plasma samples. (XLS) [file pone.0015069.s015.xls]

## Sheet: Table S10
	Table S10. Digital PCR for fetal epigenetic and genetic markers in 3 types of plasma samples.
	Group	Sample ID	aCopy number of digestion-resistant VAPA-APCDD1 DNA	aCopy number of ZFY DNA
	bPre-delivery maternal plasma	A	136	65
		B	217	126
		C	168	89
		D	153	64
		E	197	148
	bPost-delivery maternal plasma	A	16	2
		B	18	0
		C	4	0
		D	13	5
		E	16	0
	cPlasma of non-pregnant female	F	0	0
		G	0	0
		H	0	0
		I	3	0
	aCopy number is corrected for the Poisson distribution using the formula shown in File S1.
	bFor each sample, 384 digital PCR reactions were performed
	cFor each sample, 192 reactions were performed
