# Supplementary material for: Systematic Identification of Placental Epigenetic Signatures for the Noninvasive Prenatal Detection of Edwards Syndrome
Source: PLoS One. 2010 Nov 30;5(11):e15069. doi: 10.1371/journal.pone.0015069 (PMC2994810; doi:10.1371/journal.pone.0015069)
Supplement: Table S11 — Digital PCR results for β-actin in HinP1I and HpaII-digested plasma samples. (XLS) [file pone.0015069.s016.xls]

## Sheet: Table S11
	Table S11. Digital PCR results for β-actin in HinP1I and HpaII-digested plasma samples.
	Group	aSample ID	bCopy number of b-actin DNA
	Pre-delivery maternal plasma	A1	0
		B1	0
		C1	0
		D1	1
		E1	0
	Post-delivery maternal plasma	A2	0
		B2	0
		C2	0
		D2	0
		E2	0
	Plasma of non-pregnant individual	F	0
		G	0
		H	0
		I	0
	aFor each sample, 96 digital PCR reactions were performed
	bCopy number are corrected for the Poisson distribution using the formula shown in File S1.
